# Supplementary material for: Elemental Dynamics in Hair Accurately Predict Future Autism Spectrum Disorder Diagnosis: An International Multi-Center Study
Source: J Clin Med. 2022 Dec 1;11(23):7154. doi: 10.3390/jcm11237154 (PMC9740182; doi:10.3390/jcm11237154)
Supplement: Supplementary file 1 [file jcm-11-07154-s001.zip]

Archive with 1 entries (1 files):
- jcm-2019708-supplementary.pdf
